# Supplementary material for: Enhanced Tetracycline Adsorption Using KOH-Modified Biochar Derived from Waste Activated Sludge in Aqueous Solutions
Source: Toxics. 2024 Sep 25;12(10):691. doi: 10.3390/toxics12100691 (PMC11511317; doi:10.3390/toxics12100691)
Supplement: Supplementary file 1 [file toxics-12-00691-s001.zip]

Archive with 1 entries (1 files):
- toxics-3212370-supplementary.pdf
